# Supplementary material for: ﻿Two new species of Cicadellinae (Hemiptera, Cicadellidae) from Yunnan, China
Source: Zookeys. 2025 Nov 12;1259:393–403. doi: 10.3897/zookeys.1259.161557 (PMC12631130; doi:10.3897/zookeys.1259.161557)
Supplement: XML Treatment for Atkinsoniella [file zookeys.1259.161557-treatment1.xml]

<!DOCTYPE tp:taxon-treatment
  PUBLIC "-//TaxonX//DTD Taxonomic Treatment Publishing DTD v0 20100105//EN" "tax-treatment-NSO.dtd">
<tp:taxon-treatment xmlns:tp="http://www.plazi.org/taxpub"><tp:treatment-meta><kwd-group><label>Taxon classification</label><kwd>
              <named-content content-type="kingdom">Animalia</named-content>
            </kwd><kwd>
              <named-content content-type="order">Hemiptera</named-content>
            </kwd><kwd>
              <named-content content-type="family">Cicadellidae</named-content>
            </kwd></kwd-group><mixed-citation publication-type="journal"><person-group><name><surname>Jiang</surname><given-names>Yan</given-names></name><name><surname>Yu</surname><given-names>Xiao-Fei</given-names></name><name><surname>Yang</surname><given-names>Mao-Fa</given-names></name></person-group><article-title>﻿Two new species of <tp:taxon-name><tp:taxon-name-part taxon-name-part-type="subfamily">Cicadellinae</tp:taxon-name-part></tp:taxon-name> (<tp:taxon-name><tp:taxon-name-part taxon-name-part-type="order">Hemiptera</tp:taxon-name-part></tp:taxon-name>, <tp:taxon-name><tp:taxon-name-part taxon-name-part-type="family">Cicadellidae</tp:taxon-name-part></tp:taxon-name>) from Yunnan, China</article-title><source>Zookeys</source><day>12</day><month>11</month><year>2025</year><volume>1259</volume><fpage>393</fpage><lpage>403</lpage><pub-id pub-id-type="doi">10.3897/zookeys.1259.161557</pub-id></mixed-citation></tp:treatment-meta><tp:nomenclature><label>﻿Genus</label><tp:taxon-name><object-id xmlns:xlink="http://www.w3.org/1999/xlink" content-type="arpha" xlink:type="simple">7B31C833-DB7C-54CA-8623-8BDB7A54D8E6</object-id>
            <tp:taxon-name-part taxon-name-part-type="genus" reg="Atkinsoniella">Atkinsoniella</tp:taxon-name-part>
          </tp:taxon-name><tp:taxon-authority>Distant, 1908</tp:taxon-authority><tp:nomenclature-citation-list><tp:nomenclature-citation><tp:taxon-name>
                <tp:taxon-name-part taxon-name-part-type="genus" reg="Atkinsoniella">Atkinsoniella</tp:taxon-name-part>
              </tp:taxon-name><comment>Distant, 1908: 235.</comment></tp:nomenclature-citation><tp:nomenclature-citation><tp:taxon-name>
                <tp:taxon-name-part taxon-name-part-type="genus" reg="Soibanga">Soibanga</tp:taxon-name-part>
              </tp:taxon-name><comment>Distant, 1908: 236.</comment></tp:nomenclature-citation><tp:nomenclature-citation><tp:taxon-name>
                <tp:taxon-name-part taxon-name-part-type="genus" reg="Curvufacies">Curvufacies</tp:taxon-name-part>
              </tp:taxon-name><comment>Kuoh, 1993: 38.</comment></tp:nomenclature-citation></tp:nomenclature-citation-list></tp:nomenclature><tp:treatment-sec sec-type="type species" id="SECID0EYIAC"><title>Type species.</title><p><italic><tp:taxon-name><tp:taxon-name-part taxon-name-part-type="genus" reg="Atkinsoniella">Atkinsoniella</tp:taxon-name-part> <tp:taxon-name-part taxon-name-part-type="species" reg="decisa">decisa</tp:taxon-name-part></tp:taxon-name></italic> Distant, 1908.</p></tp:treatment-sec><tp:treatment-sec sec-type="distribution" id="SECID0EJJAC"><title>Distribution.</title><p>Palearctic, Oriental.</p></tp:treatment-sec></tp:taxon-treatment>
