# Supplementary material for: ﻿Two new species of Cicadellinae (Hemiptera, Cicadellidae) from Yunnan, China
Source: Zookeys. 2025 Nov 12;1259:393–403. doi: 10.3897/zookeys.1259.161557 (PMC12631130; doi:10.3897/zookeys.1259.161557)
Supplement: XML Treatment for Atkinsoniella piscioscillum [file zookeys.1259.161557-treatment2.xml]

<!DOCTYPE tp:taxon-treatment
  PUBLIC "-//TaxonX//DTD Taxonomic Treatment Publishing DTD v0 20100105//EN" "tax-treatment-NSO.dtd">
<tp:taxon-treatment xmlns:tp="http://www.plazi.org/taxpub"><tp:treatment-meta><kwd-group><label>Taxon classification</label><kwd>
              <named-content content-type="kingdom">Animalia</named-content>
            </kwd><kwd>
              <named-content content-type="order">Hemiptera</named-content>
            </kwd><kwd>
              <named-content content-type="family">Cicadellidae</named-content>
            </kwd></kwd-group><mixed-citation publication-type="journal"><person-group><name><surname>Jiang</surname><given-names>Yan</given-names></name><name><surname>Yu</surname><given-names>Xiao-Fei</given-names></name><name><surname>Yang</surname><given-names>Mao-Fa</given-names></name></person-group><article-title>﻿Two new species of <tp:taxon-name><tp:taxon-name-part taxon-name-part-type="subfamily">Cicadellinae</tp:taxon-name-part></tp:taxon-name> (<tp:taxon-name><tp:taxon-name-part taxon-name-part-type="order">Hemiptera</tp:taxon-name-part></tp:taxon-name>, <tp:taxon-name><tp:taxon-name-part taxon-name-part-type="family">Cicadellidae</tp:taxon-name-part></tp:taxon-name>) from Yunnan, China</article-title><source>Zookeys</source><day>12</day><month>11</month><year>2025</year><volume>1259</volume><fpage>393</fpage><lpage>403</lpage><pub-id pub-id-type="doi">10.3897/zookeys.1259.161557</pub-id></mixed-citation></tp:treatment-meta><tp:nomenclature><label>﻿</label><tp:taxon-name><object-id xmlns:xlink="http://www.w3.org/1999/xlink" content-type="arpha" xlink:type="simple">0F3112C5-A421-5032-BB25-0A2813834CD7</object-id>
            <tp:taxon-name-part taxon-name-part-type="genus" reg="Atkinsoniella">Atkinsoniella</tp:taxon-name-part>
            <tp:taxon-name-part taxon-name-part-type="species" reg="piscioscillum">piscioscillum</tp:taxon-name-part>
            <object-id xmlns:xlink="http://www.w3.org/1999/xlink" content-type="zoobank" xlink:type="simple">https://zoobank.org/F5EC8862-8A15-4D72-8A5E-F0E0BDEA5DA7</object-id>
          </tp:taxon-name><tp:taxon-authority>Jiang &amp; Yang</tp:taxon-authority><tp:taxon-status xmlns:xlink="http://www.w3.org/1999/xlink" xlink:type="simple">sp. nov.</tp:taxon-status><xref ref-type="fig" rid="F1">Figs 1A–D</xref><xref ref-type="fig" rid="F2">, 2A–G</xref><xref ref-type="fig" rid="F3">, 3A–C</xref></tp:nomenclature><tp:treatment-sec sec-type="description" id="SECID0EELAC"><title>Description.</title><p>Head, thorax, and forewings black. Eyes dark brown with yellowish-white margins, ocelli grayish-white. Pronotum with one oblique posterolateral red stripe on each side. Forewings with three longitudinal red stripes, one extending through clavus, two on corium and converging basally. Face, thorax and abdomen in ventral view, and legs black.</p><fig id="F1" position="float" orientation="portrait"><object-id xmlns:xlink="http://www.w3.org/1999/xlink" content-type="doi" xlink:type="simple">10.3897/zookeys.1259.161557.figure1</object-id><object-id xmlns:xlink="http://www.w3.org/1999/xlink" content-type="arpha" xlink:type="simple">1A1C336F-9409-5652-8B70-B81C9F363A46</object-id><label>Figure 1.</label><caption><p>External features of <italic><tp:taxon-name><tp:taxon-name-part taxon-name-part-type="genus" reg="Atkinsoniella">Atkinsoniella</tp:taxon-name-part> <tp:taxon-name-part taxon-name-part-type="species" reg="piscioscillum">piscioscillum</tp:taxon-name-part></tp:taxon-name></italic> Jiang &amp; Yang, sp. nov., male holotype. A. Habitus, dorsal view; B. Habitus, lateral view; C. Face, anterior view; D. Head and pronotum, dorsal view. Scale bars: 1000 μm.</p></caption><graphic xmlns:xlink="http://www.w3.org/1999/xlink" xlink:href="zookeys-1259-393_article-161557__-g001.jpg" position="float" orientation="portrait" xlink:type="simple" id="oo_1463194.jpg"><uri content-type="original_file" xlink:type="simple">https://binary.pensoft.net/fig/1463194</uri></graphic></fig><p>Crown with anterior margin rounded and convex, lateral area of ocelli concave; ocelli located at imaginary line between anterior eye angles and tip of lateral clypeal suture, each ocellus further from the other one than to the adjacent eye. Pronotum wider than head, anterior margin convex arcuately, posterior margin slightly concave medially. Scutellum with transverse depression wavy and slightly posterior to the median. Forewings with apical membranous area not obvious, base of the second and third cells almost aligned transversely. Face with frontoclypeus flat in the median, muscle impressions and clypeal sulcus distinct.</p><fig id="F2" position="float" orientation="portrait"><object-id xmlns:xlink="http://www.w3.org/1999/xlink" content-type="doi" xlink:type="simple">10.3897/zookeys.1259.161557.figure2</object-id><object-id xmlns:xlink="http://www.w3.org/1999/xlink" content-type="arpha" xlink:type="simple">689479BA-387A-50F8-9D9E-596CEF8B7F2C</object-id><label>Figure 2.</label><caption><p>Male genitalia of <italic><tp:taxon-name><tp:taxon-name-part taxon-name-part-type="genus" reg="Atkinsoniella">Atkinsoniella</tp:taxon-name-part> <tp:taxon-name-part taxon-name-part-type="species" reg="piscioscillum">piscioscillum</tp:taxon-name-part></tp:taxon-name></italic> Jiang &amp; Yang, sp. nov. A. Style; B. Connective; C. Aedeagus and paraphysis, ventral view; D. Aedeagus and paraphysis, lateral view; E. Pygofer, lateral view; F. Pygofer process; G. subgenital plate, ventral view. Scale bars: 200 μm.</p></caption><graphic xmlns:xlink="http://www.w3.org/1999/xlink" xlink:href="zookeys-1259-393_article-161557__-g002.jpg" position="float" orientation="portrait" xlink:type="simple" id="oo_1463195.jpg"><uri content-type="original_file" xlink:type="simple">https://binary.pensoft.net/fig/1463195</uri></graphic></fig><p>Male pygofer with dorsal and ventral margins nearly parallel, tip bent dorsally and posterior margin truncated obliquely, subapical portion with scattered macrosetae, apex with microsetae; pygofer process with long, moderately thick setae in the center of base, bent dorsad medially, then tip curved anterior dorsally, apex acute and not exceeding dorsal margin of pygofer. Subgenital plate broad at base, posterior half narrow and bent dorsally, with one uniseriate row of macrosetae obliquely, lateral margin and apical half with scattered microsetae. Aedeagus hooked in lateral view, base broader than posterior half, basal ventral portion lamellate, hooked and articulating with paraphysis, ventral margin angulately concave medially, apex bent dorsally with posterior margin truncated. Paraphysis arcuately curved dorsad, with ventral two transverse grooves and dense granular tubercles medially, tip curved dorsally and fish-mouth shaped, apex tapered and articulating with aedeagus, dorsal margin with angular projection subapically and arcuate concave apically. Connective Y-shaped, with short stem. Style broad at subbase, tip tapered and curved.</p><fig id="F3" position="float" orientation="portrait"><object-id xmlns:xlink="http://www.w3.org/1999/xlink" content-type="doi" xlink:type="simple">10.3897/zookeys.1259.161557.figure3</object-id><object-id xmlns:xlink="http://www.w3.org/1999/xlink" content-type="arpha" xlink:type="simple">F016CCD0-912F-5E42-BC1F-23742ECF065F</object-id><label>Figure 3.</label><caption><p>Female genitalia of <italic><tp:taxon-name><tp:taxon-name-part taxon-name-part-type="genus" reg="Atkinsoniella">Atkinsoniella</tp:taxon-name-part> <tp:taxon-name-part taxon-name-part-type="species" reg="piscioscillum">piscioscillum</tp:taxon-name-part></tp:taxon-name></italic> Jiang &amp; Yang, sp. nov. A. First valvifer and first valvula, lateral view; B. Second valvula, lateral view; C. Second valvifer and third valvula, lateral view. Scale bars: 200 μm.</p></caption><graphic xmlns:xlink="http://www.w3.org/1999/xlink" xlink:href="zookeys-1259-393_article-161557__-g003.jpg" position="float" orientation="portrait" xlink:type="simple" id="oo_1463196.jpg"><uri content-type="original_file" xlink:type="simple">https://binary.pensoft.net/fig/1463196</uri></graphic></fig><p>Female abdominal sternite VII shorter than wide, posterior margin with median concave; pygofer, in lateral view, produced posteriorly, posterior margin narrowly rounded with macrosetae at posterior portion. First valvifer longer than wide. First valvula apex acute, dorsal area with sculptured striae extending from basal portion of blade to apex, ventral area with sculptured stripe at apical portion of blade. Second valvula ventral preapical margin protruding, posterior portion rounded and convex, blade with 11 continuous large triangular teeth on expanded subapical portion and smaller teeth apically and basally, all large teeth as well as apex of apical blade with denticles, ducts distributed in area of sixth teeth to apex of blade. Second valvifer longer than wide, ventral margin with a cluster of short macrosetae subbasally. Third valvula basal 1/2 narrow and posterior 1/2 distinctly expanded, apex obtuse, with microsetae distributed on apical portion and posterior 1/3 ventral margin of blade.</p></tp:treatment-sec><tp:treatment-sec sec-type="etymology" id="SECID0EUNAC"><title>Etymology.</title><p>The specific epithet, <italic><tp:taxon-name><tp:taxon-name-part taxon-name-part-type="genus" reg="Atkinsoniella"/><tp:taxon-name-part taxon-name-part-type="species" reg="piscioscillum">piscioscillum</tp:taxon-name-part></tp:taxon-name></italic>, is a combination of the Latin nouns <italic>piscis</italic> and <italic>oscillum</italic>, referring to the tip of the paraphysis in ventral view, which looks like a fish mouth.</p></tp:treatment-sec><tp:treatment-sec sec-type="description" id="SECID0EIOAC"><title>Measurement.</title><p>Length of male 7.2–7.7 mm, females 7.4–8.1 mm.</p></tp:treatment-sec><tp:treatment-sec sec-type="material" id="SECID0ENOAC"><title>Material examined.</title><p><bold><italic>Holotype</italic></bold> • ♂, Tai’an Township, Yulong Naxi Autonomous County, Lijiang City, Yunnan Province, China, 2800 m, 8 August 2021, coll. Yan Jiang. <bold><italic>Paratypes</italic></bold> • 1♂2♀♀, same data as holotype • 1♀, Jinhong Mountain, Yulong Naxi Autonomous County, Lijiang City, Yunnan Province, China, 2502 m, 7 August 2021, coll. Yan Jiang • 3♂♂2♀♀, Yongchun Township, Weixi Lisu Autonomous County, Diqing Tibetan Autonomous Prefecture, Yunnan Province, China, 2359 m, 10 August 2021, coll. Yan Jiang • 2♀♀, Tongdian Town, Lanping Bai and Pumi Autonomous County, Nujiang Lisu Autonomous Prefecture, Yunnan Province, China, 3006 m, 11 August 2021, coll. Hong-Li He.</p></tp:treatment-sec><tp:treatment-sec sec-type="remarks" id="SECID0E2OAC"><title>Remarks.</title><p>This species is similar to <italic><tp:taxon-name><tp:taxon-name-part taxon-name-part-type="genus" reg="Atkinsoniella">A.</tp:taxon-name-part> <tp:taxon-name-part taxon-name-part-type="species" reg="yani">yani</tp:taxon-name-part></tp:taxon-name></italic> Yang, Meng &amp; Li, 2017 in appearance, but can be easily differentiated by the following characteristics: (1) the legs of the new species are black, but the legs of the latter are yellow; (2) the two longitudinal red stripes on the corium of the new species converge basally, but the two longitudinal red stripes of the latter are nearly parallel and not joined at the base; (3) the pygofer of the new species with posterior margin truncated obliquely, but the apex of the pygofer of the latter is bifurcated; and (4) the tip of the paraphysis in the new species is fish-mouth shaped in lateral view, but the tip of the paraphysis in the latter is sharp-teeth shaped.</p></tp:treatment-sec><tp:treatment-sec sec-type="distribution" id="SECID0EMPAC"><title>Distribution.</title><p>China (Yunnan).</p></tp:treatment-sec></tp:taxon-treatment>
