# Supplementary material for: ﻿Two new species of Cicadellinae (Hemiptera, Cicadellidae) from Yunnan, China
Source: Zookeys. 2025 Nov 12;1259:393–403. doi: 10.3897/zookeys.1259.161557 (PMC12631130; doi:10.3897/zookeys.1259.161557)
Supplement: XML Treatment for Atkinsoniella hippocampus [file zookeys.1259.161557-treatment3.xml]

<!DOCTYPE tp:taxon-treatment
  PUBLIC "-//TaxonX//DTD Taxonomic Treatment Publishing DTD v0 20100105//EN" "tax-treatment-NSO.dtd">
<tp:taxon-treatment xmlns:tp="http://www.plazi.org/taxpub"><tp:treatment-meta><kwd-group><label>Taxon classification</label><kwd>
              <named-content content-type="kingdom">Animalia</named-content>
            </kwd><kwd>
              <named-content content-type="order">Hemiptera</named-content>
            </kwd><kwd>
              <named-content content-type="family">Cicadellidae</named-content>
            </kwd></kwd-group><mixed-citation publication-type="journal"><person-group><name><surname>Jiang</surname><given-names>Yan</given-names></name><name><surname>Yu</surname><given-names>Xiao-Fei</given-names></name><name><surname>Yang</surname><given-names>Mao-Fa</given-names></name></person-group><article-title>﻿Two new species of <tp:taxon-name><tp:taxon-name-part taxon-name-part-type="subfamily">Cicadellinae</tp:taxon-name-part></tp:taxon-name> (<tp:taxon-name><tp:taxon-name-part taxon-name-part-type="order">Hemiptera</tp:taxon-name-part></tp:taxon-name>, <tp:taxon-name><tp:taxon-name-part taxon-name-part-type="family">Cicadellidae</tp:taxon-name-part></tp:taxon-name>) from Yunnan, China</article-title><source>Zookeys</source><day>12</day><month>11</month><year>2025</year><volume>1259</volume><fpage>393</fpage><lpage>403</lpage><pub-id pub-id-type="doi">10.3897/zookeys.1259.161557</pub-id></mixed-citation></tp:treatment-meta><tp:nomenclature><label>﻿</label><tp:taxon-name><object-id xmlns:xlink="http://www.w3.org/1999/xlink" content-type="arpha" xlink:type="simple">3AECA63B-ED57-59E2-A18D-34D8CB26F61C</object-id>
            <tp:taxon-name-part taxon-name-part-type="genus" reg="Atkinsoniella">Atkinsoniella</tp:taxon-name-part>
            <tp:taxon-name-part taxon-name-part-type="species" reg="hippocampus">hippocampus</tp:taxon-name-part>
            <object-id xmlns:xlink="http://www.w3.org/1999/xlink" content-type="zoobank" xlink:type="simple">https://zoobank.org/C7102D11-8837-4972-AC46-1758444E5F52</object-id>
          </tp:taxon-name><tp:taxon-authority>Jiang &amp; Yang</tp:taxon-authority><tp:taxon-status xmlns:xlink="http://www.w3.org/1999/xlink" xlink:type="simple">sp. nov.</tp:taxon-status><xref ref-type="fig" rid="F4">Figs 4A–D</xref><xref ref-type="fig" rid="F5">, 5A–G</xref></tp:nomenclature><tp:treatment-sec sec-type="description" id="SECID0EEBAE"><title>Description.</title><p>Dorsum black. Eyes dark, ocelli grayish-white. Pronotum black. Scutellum black, with apex brown. Forewings basal 1/7–4/7 blood-red, with anterior margin, posterior margin, and claval suture black. Face grayish-white, with frontoclypeus black, and anteclypeus with black triangular spot at base. Thorax black in ventral view, legs grayish-white with tibia of forelegs and pretarsus of all legs black brown. Abdomen black.</p><fig id="F4" position="float" orientation="portrait"><object-id xmlns:xlink="http://www.w3.org/1999/xlink" content-type="doi" xlink:type="simple">10.3897/zookeys.1259.161557.figure4</object-id><object-id xmlns:xlink="http://www.w3.org/1999/xlink" content-type="arpha" xlink:type="simple">D12814D4-8855-5735-93E4-A73C9B623A9A</object-id><label>Figure 4.</label><caption><p>External features of <italic><tp:taxon-name><tp:taxon-name-part taxon-name-part-type="genus" reg="Atkinsoniella">Atkinsoniella</tp:taxon-name-part> <tp:taxon-name-part taxon-name-part-type="species" reg="hippocampus">hippocampus</tp:taxon-name-part></tp:taxon-name></italic> Jiang &amp; Yang, sp. nov., male holotype. A. Habitus, dorsal view; B. Habitus, lateral view; C. Face, anterior view; D. Head and pronotum, dorsal view. Scale bars: 1000 μm.</p></caption><graphic xmlns:xlink="http://www.w3.org/1999/xlink" xlink:href="zookeys-1259-393_article-161557__-g004.jpg" position="float" orientation="portrait" xlink:type="simple" id="oo_1463197.jpg"><uri content-type="original_file" xlink:type="simple">https://binary.pensoft.net/fig/1463197</uri></graphic></fig><p>Crown with anterior margin rounded and convex, median length of the crown nearly equal to 2/3 interocular width, ocelli located at the imaginary line between the anterior eye angles and the tip of the lateral clypeal suture, each ocellus closer to the adjacent eye angle than to another ocellus, lateral area of ocelli concave. Face with frontoclypeus flat medially, muscle impressions distinct, clypeal sulcus distinct in the median, anteclypeus gibbous longitudinally. Pronotum wider than head, anterior margin arcuately convex, posterior margin with triangularly concave medially. Scutellum with transverse depression slightly posterior to the median. Forewings with apical membranous area not obvious, base of second cells more proximal than third cells transversely.</p><fig id="F5" position="float" orientation="portrait"><object-id xmlns:xlink="http://www.w3.org/1999/xlink" content-type="doi" xlink:type="simple">10.3897/zookeys.1259.161557.figure5</object-id><object-id xmlns:xlink="http://www.w3.org/1999/xlink" content-type="arpha" xlink:type="simple">C4962872-8685-5253-8528-7AC0234FAF8A</object-id><label>Figure 5.</label><caption><p>Male genitalia of <italic><tp:taxon-name><tp:taxon-name-part taxon-name-part-type="genus" reg="Atkinsoniella">Atkinsoniella</tp:taxon-name-part> <tp:taxon-name-part taxon-name-part-type="species" reg="hippocampus">hippocampus</tp:taxon-name-part></tp:taxon-name></italic> Jiang &amp; Yang, sp. nov. A. Style; B. Connective; C. Aedeagus and paraphysis, lateral view; D. Subgenital plate, ventral view; E. Pygofer, lateral view; F. Pygofer process; G. Aedeagus and paraphysis, ventral view. Scale bars: 200 μm.</p></caption><graphic xmlns:xlink="http://www.w3.org/1999/xlink" xlink:href="zookeys-1259-393_article-161557__-g005.jpg" position="float" orientation="portrait" xlink:type="simple" id="oo_1463198.jpg"><uri content-type="original_file" xlink:type="simple">https://binary.pensoft.net/fig/1463198</uri></graphic></fig><p>Male pygofer broadly short, narrowly rounded posteriorly, posterior half with macrosetae. Pygofer process slender, base with several macrosetae and microsetae, apical 2/3 bent dorsally and extending straightly and exceeding posterodorsal margin of pygofer, dorsal margin with membranous structure, apex acute, posterior half with microtrichia on surface. Subgenital plate slender, base slightly wider, posterior half gradually narrowed, with a uniseriate row of macrosetae, lateral area of macrosetae with microsetae. Aedeagus hippocampiform in lateral view, ventral margin concave subbasally and subapically, concave of basal ventral margin articulating with paraphysis, dorsal margin concave subapically, base wider than posterior half, apex brush-like. Paraphysis arcuately curved dorsad, ventral margin with transverse striations medially, tip acute, apical half bent dorsad and articulating with aedeagus. Connective Y-shaped, with stem broad and short. Style broad at base, tip tapered, apex shallowly hooked.</p></tp:treatment-sec><tp:treatment-sec sec-type="etymology" id="SECID0E2CAE"><title>Etymology.</title><p>The specific epithet is from the Greek, <italic><tp:taxon-name><tp:taxon-name-part taxon-name-part-type="genus" reg="Atkinsoniella"/><tp:taxon-name-part taxon-name-part-type="species" reg="hippocampus">hippocampus</tp:taxon-name-part></tp:taxon-name></italic>, referring to the <tp:taxon-name><tp:taxon-name-part taxon-name-part-type="genus" reg="Atkinsoniella"/><tp:taxon-name-part taxon-name-part-type="species" reg="hippocampus">hippocampus</tp:taxon-name-part></tp:taxon-name>-shaped aedeagus.</p></tp:treatment-sec><tp:treatment-sec sec-type="description" id="SECID0EUDAE"><title>Measurement.</title><p>Length of male 7.5 mm.</p></tp:treatment-sec><tp:treatment-sec sec-type="material" id="SECID0EZDAE"><title>Material examined.</title><p><bold><italic>Holotype</italic></bold> • ♂, Ailao Mountain National Nature Reserve, Xinping County, Yuxi City, Yunnan Province, China, 5 June 2019, coll. Tie-long Xu.</p></tp:treatment-sec><tp:treatment-sec sec-type="remarks" id="SECID0EEEAE"><title>Remarks.</title><p>This species is similar to <italic><tp:taxon-name><tp:taxon-name-part taxon-name-part-type="genus" reg="Atkinsoniella">A.</tp:taxon-name-part> <tp:taxon-name-part taxon-name-part-type="species" reg="biundulata">biundulata</tp:taxon-name-part></tp:taxon-name></italic> Meng, Yang &amp; Ni, 2010, <italic><tp:taxon-name><tp:taxon-name-part taxon-name-part-type="genus" reg="Atkinsoniella">A.</tp:taxon-name-part> <tp:taxon-name-part taxon-name-part-type="species" reg="longiaurita">longiaurita</tp:taxon-name-part></tp:taxon-name></italic> Yang, Meng &amp; Li, 2017, <italic><tp:taxon-name><tp:taxon-name-part taxon-name-part-type="genus" reg="Atkinsoniella">A.</tp:taxon-name-part> <tp:taxon-name-part taxon-name-part-type="species" reg="atrata">atrata</tp:taxon-name-part></tp:taxon-name></italic> Yang, Meng &amp; Li, 2017, <italic><tp:taxon-name><tp:taxon-name-part taxon-name-part-type="genus" reg="Atkinsoniella">A.</tp:taxon-name-part> <tp:taxon-name-part taxon-name-part-type="species" reg="recta">recta</tp:taxon-name-part></tp:taxon-name></italic> Yang, Meng &amp; Li, 2017, <italic><tp:taxon-name><tp:taxon-name-part taxon-name-part-type="genus" reg="Atkinsoniella">A.</tp:taxon-name-part> <tp:taxon-name-part taxon-name-part-type="species" reg="rectangulata">rectangulata</tp:taxon-name-part></tp:taxon-name></italic> Yang, Meng &amp; Li, 2017, <italic><tp:taxon-name><tp:taxon-name-part taxon-name-part-type="genus" reg="Atkinsoniella">A.</tp:taxon-name-part> <tp:taxon-name-part taxon-name-part-type="species" reg="longa">longa</tp:taxon-name-part></tp:taxon-name></italic> Yang, Meng &amp; Li, 2017, <italic><tp:taxon-name><tp:taxon-name-part taxon-name-part-type="genus" reg="Atkinsoniella">A.</tp:taxon-name-part> <tp:taxon-name-part taxon-name-part-type="species" reg="membrana">membrana</tp:taxon-name-part></tp:taxon-name></italic> Yang, Meng &amp; Li, 2017, <italic><tp:taxon-name><tp:taxon-name-part taxon-name-part-type="genus" reg="Atkinsoniella">A.</tp:taxon-name-part> <tp:taxon-name-part taxon-name-part-type="species" reg="expanda">expanda</tp:taxon-name-part></tp:taxon-name></italic> Yang, Meng &amp; Li, 2017, and <italic><tp:taxon-name><tp:taxon-name-part taxon-name-part-type="genus" reg="Atkinsoniella">A.</tp:taxon-name-part> <tp:taxon-name-part taxon-name-part-type="species" reg="xinfengi">xinfengi</tp:taxon-name-part></tp:taxon-name></italic> Yang, Meng &amp; Li, 2017, in appearance, but can be easily differentiated by the following special characteristics: (1) aedeagus hippocampiform in lateral view, ventral margin concave subbasally and subapically, dorsal margin concave subapically, base wider than posterior half, apex brush-like; and (2) subgenital plate slender.</p></tp:treatment-sec><tp:treatment-sec sec-type="distribution" id="SECID0ENHAE"><title>Distribution.</title><p>China (Yunnan).</p></tp:treatment-sec></tp:taxon-treatment>
